# Supplementary material for: Psychotic-like Experiences and Underlying Mechanisms: An Integrative Model of ADHD Symptoms, Rumination, Negative Affect, and Trauma Experience
Source: J Clin Med. 2024 Nov 8;13(22):6727. doi: 10.3390/jcm13226727 (PMC11594572; doi:10.3390/jcm13226727)
Supplement: Supplementary file 1 [file jcm-13-06727-s001.zip]

Archive with 1 entries (1 files):
- jcm-3232888-supplementary.pdf
